# Supplementary material for: The Role of the Discharge Planning Team on the Length of Hospital Stay and Readmission in Patients with Neurological Conditions: A Single-Center Retrospective Study
Source: Healthcare (Basel). 2025 Jan 14;13(2):143. doi: 10.3390/healthcare13020143 (PMC11764536; doi:10.3390/healthcare13020143)
Supplement: Supplementary file 1 [file healthcare-13-00143-s001.zip]

Archive with 1 entries (1 files):
- healthcare-3355303-supplementary.pdf
